# Supplementary material for: Comparative transcriptome and metabolome analysis of sweet potato (Ipomoea batatas (L.) Lam.) tuber development
Source: Front Plant Sci. 2025 Jan 7;15:1511602. doi: 10.3389/fpls.2024.1511602 (PMC11747047; doi:10.3389/fpls.2024.1511602)
Supplement: Supplementary Table 1 — All primers used in this study. [file Table1.xls]

## Sheet: Sheet1
Table S1.All primers used in this study
gene_name	Primer sequence
Actin-F	AGCAGCATGAAGATTAAGGTTGTAGCAC
Actin-R	TGGAAAATTAGAAGCACTTCCTGTGAAC
ARF-F	CAGCCAATGTCGCCTACT
ARF-R	ATTTTCTCCAAACACTTCCTT
NADH dehydrogenase-F	TCCCCAAGATTTATACGAGA
NADH dehydrogenase-R	GAATCAACAAGACCCAACAG
bHLH-F	TTTGGGGTGGAAAAGAGG
bHLH-R	TGCAGCAGCACTGATGTTAG
UGP2-F	GACCTCCTCGCTGTTCTCA
UGP2-R	AATACACTGCCCAACCCA
glgA-F	GGGAGGACAAGAAGAACCA
glgA-R	ATAGCGTCTCAGGAATGTTTA
ACC-F	AAAGAAAGAAGCGGGAGA
ACC-R	TTCAGCGTAGTTCGTGTTG
bZIP-F	TCGGTTTCGCCTCTTTGC
bZIP-R	CGATTTGATTGGGATGAGTG
COI-F	GGAAGTGCTGCGGATGTT
COI-R	CTCGGCTGACTCTGTTGG
CYP450-F	AGCCCGCCATCTTCATAC
CYP450-R	CATTACGGAGAAAAGCAAAA
MYB-F	ATTTGTGAATGTTAGGGATGG
MYB-R	AGTGCTGCCTGGAAAACC
CHI-F	GTGCGTAAATGGGAGCCTCT
CHI-R	AGTTGGGTGCAAACCCTGAA
CAD1-F	AGAGCAGCAGGTGACACAAA
CAD1-R	AAGGCCTCTGCTTGCTTCAT
PAL-F	TGGAAAGCTCCAGGAGGAGA
PAL-R	TTGGCTGCTCATTTGCTTCG
ERF-F	GCAAGGCGGGGAAAATGAAG
ERF-R	ACACACTGTTCATGCTCCGA
