# Supplementary material for: Comparative transcriptome and metabolome analysis of sweet potato (Ipomoea batatas (L.) Lam.) tuber development
Source: Front Plant Sci. 2025 Jan 7;15:1511602. doi: 10.3389/fpls.2024.1511602 (PMC11747047; doi:10.3389/fpls.2024.1511602)
Supplement: Supplementary Table 2 — Summary statistics for RNA-seq analysis of 70 d, 100 d and 130 d tuber samples from sweet potato. [file Table2.xls]

## Sheet: Sheet1
Table S2 Summary statistics for RNA-seq analysis of 70d，100d and 130d tuber root samples from sweet potato
Sample	Raw Reads	Clean Reads	Clean Base(G)	Q20(%)	Q30(%)	GC Content(%)	alignment rate(%)	unique mapped reads
100d-SCZ-1	63857044	62420806	9.36	97.93	93.85	48.72	93.05	91.42
100d-SCZ-2	63403818	61838548	9.28	98.1	94.27	48.1	92.23	90.71
100d-SCZ-3	62552220	60789198	9.12	97.96	93.94	47.91	93.41	91.43
100d-SJN-1	64891780	63286742	9.49	97.82	93.6	47.89	93.25	91.08
100d-SJN-2	61484730	60031728	9	97.92	93.83	47.87	91.37	89.6
100d-SJN-3	63139030	61309166	9.2	97.87	93.74	48.03	92.33	90.21
100d-Y25-1	60604806	58639008	8.8	97.92	93.83	47.88	93.21	90.89
100d-Y25-2	64531414	62946030	9.44	98.04	94.12	47.85	92.42	90.83
100d-Y25-3	66090140	64585244	9.69	97.99	93.96	47.49	92.08	90.32
130d-SCZ-1	50372892	47591056	7.14	97.93	94.04	48.57	94.89	91.09
130d-SCZ-2	61326610	59888450	8.98	98.03	94.1	47.9	94.55	91.54
130d-SCZ-3	58702932	56369690	8.46	98.06	94.2	48.56	92.97	90.34
130d-SJN-1	59249546	57078464	8.56	98.02	94.13	48.53	93.75	90.83
130d-SJN-2	60067638	57527996	8.63	98.02	94.11	48.52	95.09	92.62
130d-SJN-3	54728610	52937984	7.94	98.04	94.14	48.66	92.15	90.68
130d-Y25-1	52446310	51131836	7.67	98.33	94.88	47.43	95.37	92.72
130d-Y25-2	55974650	54751370	8.21	98.34	94.87	46.91	92.43	90.7
130d-Y25-3	56934876	55803398	8.37	98.42	95.06	46.91	94.42	91.84
70d-SCZ-1	57704708	55791630	8.37	98.12	94.35	47.26	93.72	90.15
70d-SCZ-2	55190850	53883204	8.08	98.19	94.49	47.67	95.03	92.01
70d-SCZ-3	58425686	56952746	8.54	98.27	94.7	47.77	92.94	90.48
70d-SJN-1	58133566	56660660	8.5	98.23	94.59	46.73	93.61	91.14
70d-SJN-2	56909952	55808296	8.37	98.03	94.11	46.76	93.28	90.92
70d-SJN-3	55792896	54549156	8.18	98.24	94.61	46.84	91.65	89.8
70d-Y25-1	55836902	54251866	8.14	98.12	94.36	47.67	91.02	89.55
70d-Y25-2	63005480	61476022	9.22	98.14	94.34	47.49	94.31	91.48
70d-Y25-3	53744370	50944542	7.64	98.11	94.38	47.73	94.17	91.69
